# Supplementary material for: Interpersonal Determinants of Suicide Risk Among Young Adults: A Cross-Cultural Study
Source: Eur J Investig Health Psychol Educ. 2025 Dec 24;16(1):4. doi: 10.3390/ejihpe16010004 (PMC12840238; doi:10.3390/ejihpe16010004)
Supplement: Supplementary file 1 [file ejihpe-16-00004-s001.zip]

Archive with 6 entries (6 files):
- Supplementary Material S6.pdf
- Supplementary Material S1.pdf
- Supplementary Material S2.pdf
- Supplementary Material S3.pdf
- Supplementary Material S4.pdf
- Supplementary Material S5.pdf
